# Supplementary material for: Antibiotic resistomes discovered in the gut microbiomes of Korean swine and cattle
Source: Gigascience. 2020 May 5;9(5):giaa043. doi: 10.1093/gigascience/giaa043 (PMC7317084; doi:10.1093/gigascience/giaa043)
Supplement: giaa043_Supplemental_Figures_and_Tables [file giaa043_supplemental_figures_and_tables.zip]

Archive with 2 entries (2 files):
- AR_Farm_Animals_Supplementary_Figure_0316.pptx
- AR_Farm_Animals_Supplementary_Table_0229.docx
